# Supplementary material for: Rice black‐streaked dwarf virus‐encoded P5‐1 regulates the ubiquitination activity of SCF E3 ligases and inhibits jasmonate signaling to benefit its infection in rice
Source: New Phytol. 2019 Aug 9;225(2):896–912. doi: 10.1111/nph.16066 (PMC6972624; doi:10.1111/nph.16066)
Supplement: Supplementary file 2 — Table S1 A list of primers used for vector constructions, quantitative PCR (qPCR), reverse transcriptase PCR (RT‐PCR), and preparation of Northern blot probes. [file NPH-225-896-s002.xlsx]

## Sheet: Table S1
New Phytologist Supporting Information Table S1
Article title: Rice Black-Streaked Dwarf Virus encoded P5-1 Regulates the Ubiquitination Activity of SCF E3 Ligases and Inhibits Jasmonate Signaling to Benefit Its Infection in Rice
Authors: Long He, Xuan Chen, Jin Yang, Tianye Zhang, Juan Li, Songbai Zhang, Kaili Zhong, Hengmu Zhang, Jianping Chen and Jian Yang
Article acceptance date: 9 July 2019

## Sheet: The primers used in this study
Table S1 The primers used in this study
Primer name	Primer sequence (5' to 3')
P1	AACAACCGACCAACAATCAC	PCR amplification to detect RBSDV CP
P2	GAGCAGGAACTTCACGACAG
P3	CTCTTCGACCCAACCAACGA	PCR amplification to detect P5-1
P4	GACACGACTTGCTGAGGACA
P5	GGGGACAAGTTTGTACAAAAAAGCAGGCTTCACATATTCGAAAGTG	PCR amplification to generate p35S:P5-1 vector
P6	GGGGACCACTTTGTACAAGAAAGCTGGGTCCGTTGCAGACGGTTG
P7	GGGGACAAGTTTGTACAAAAAAGCAGGCTTCATGGAGCCCACCTCG	PCR amplification to generate p35S:OsCSN5A vector
P8	GGGGACCACTTTGTACAAGAAAGCTGGGTCTGCTTCAACCATAGG
P9a	CGGGATCCAGGAGAAGCCCTGGGCGA	PCR amplification to generate pOsCSN5A:RNAi vector
P10b	GCTCTAGAAGGGTGTGAGTGATACCA
P11c	CGAGCTCAGGAGAAGCCCTGGGCGA	PCR amplification to generate pOsCSN5A:RNAi vector
P12d	ATTTGCGGCCGCAGGGTGTGAGTGATACCA
P13a	CGGGATCCGAAGATTAAAGATACCTC	PCR amplification to generate pOsCUL1:RNAi vector
P14b	GCTCTAGACGTCCACCAGCAGAAAAC
P15c	CGAGCTCGAAGATTAAAGATACCTC	PCR amplification to generate pOsCUL1:RNAi vector
P16d	ATTTGCGGCCGCCGTCCACCAGCAGAAAAC
P17e	TCAGAGGAGGACCTGCATATGACATATTCGAAAGTG	PCR amplification to generate BD-P5-1 or BD-truncted P5-1 vectors
P18e	TCAGAGGAGGACCTGCATATGGAAGAAAAAGCAGTC
P19e	TCAGAGGAGGACCTGCATATGAAACGAGAGTCAGAA
P20e	TCAGAGGAGGACCTGCATATGAATCCTCTTTCTCCA
P21a	CCGCTGCAGGTCGACGGATCCCCGTTGCAGACGGTTG
P22a	CCGCTGCAGGTCGACGGATCCCATCTTTAATGTGGTT
P23a	CCGCTGCAGGTCGACGGATCCCCGTAAAATCAATTGG
P24a	CCGCTGCAGGTCGACGGATCCCCTCGTTTGCCTAGATA
P25a	CCGCTGCAGGTCGACGGATCCCTGGAGAAAGAGGATT	PCR amplification to generate AD-OsCSN5A or AD-truncted OsCSN5A vectors
P26e	TCAGAGGAGGACCTGCATATGATGGAGCCCACCTCG
P27e	TCAGAGGAGGACCTGCATATGCAGCAGGAGAAGCCC
P28e	TCAGAGGAGGACCTGCATATGCGCCGCGCCAAGATC
P29e	TCAGAGGAGGACCTGCATATGACAAGGACTGTTTCT
P30e	TCAGAGGAGGACCTGCATATGGTCCATGGTCTCATG
P31a	CCGCTGCAGGTCGACGGATCCCGAAGGGGTGGGGGTC
P32a	CCGCTGCAGGTCGACGGATCCCAGGGTCTATCACAAC
P33a	CCGCTGCAGGTCGACGGATCCCCTGTTCAGCAGTAAT
P34a	CCGCTGCAGGTCGACGGATCCCTGCTTCAACCATAGG
P35	GGGGACAAGTTTGTACAAAAAAGCAGGCTTCACATATTCGAAAGTG	PCR amplification to generate a vector expressing the P5-1: Flag tag fusion
P36	GGGGACCACTTTGTACAAGAAAGCTGGGTCCGTTGCAGACGGTTG
P37	GGGGACAAGTTTGTACAAAAAAGCAGGCTTCATGGAGCCCACCTCG	PCR amplification to generate a vector expressing the OsCSN5A: HA tag fusion
P38	GGGGACCACTTTGTACAAGAAAGCTGGGTCTGCTTCAACCATAGG
P39	GGGGACAAGTTTGTACAAAAAAGCAGGCTTCATGGCCGGCCGTGCGACG	PCR amplification to generate a vector expressing the GFP:OsJAZ8 tag fusion
P40	GGGGACCACTTTGTACAAGAAAGCTGGGTCTATCTCCTGCTTTATTGT
P41	GGGGACAAGTTTGTACAAAAAAGCAGGCTTCATGGCGACCCACGAGCGG	PCR amplification to generate a vector expressing the OsCUL1: HA tag fusion
P42	GGGGACCACTTTGTACAAGAAAGCTGGGTC TCAAGCCAAGTATCTGTA
P43	GGGGACAAGTTTGTACAAAAAAGCAGGCTTCATGAGCGGGGGCGGGCCG	PCR amplification to generate a vector expressing the OsCUL3A: HA tag fusion
P44	GGGGACCACTTTGTACAAGAAAGCTGGGTCCTATGCAAGATAGCGATA
P45	GGGGACAAGTTTGTACAAAAAAGCAGGCTTCATGTCTCACCCCCACGCC	PCR amplification to generate a vector expressing the OsCUL4: HA tag fusion
P46	GGGGACCACTTTGTACAAGAAAGCTGGGTCTCAAGCCAG GTA ATT GTA
P47	ATTTTGGTCCCGACTCAA	PCR amplification to make Northern blot probes
P48	TTTATGATTTCTCTTCAA
P49	CATATACGTAGCTTCTTT	PCR amplification to make Northern blot probes
P50	TGGAATTTTACCAACTAT
P51	GCTTATGCCATCGCAACGAA	qRT-PCR of OsCSN5A
P52	TGTGCTTGCCTTGTTTGACG
P53	GCCATGCATTGCTTCGTGAT	qRT-PCR of OsCUL1
P54	TCCGGACAAAAACCTTCTTATTACT
P55	AGCTCCAATTTCTTGCCTTC	qRT-PCR of OsPR1a
P56	CATTCCCATACCCAGCTACA
P57	ACGCCTTCACGGTCCATAC	qRT-PCR of OsPR1b
P58	AAACAGAAAGAAACAGAGGGAGTAC
P59	GGATGACGGCACTCTCCAAA	qRT-PCR of OsPR2
P60	GTCTCTTCCGAGGGAAACCG
P61	CAGCCAGGACTTCTACGACC	qRT-PCR of OsPR5
P62	CATGAGATGATGCATTATGGG
P63	AGCAAGTATGCTGAGAGCCG	qRT-PCR of OsJMT1
P64	CGAGGGTTTTGTGCAAGCTC
P65	GTTGACAACAAGCAGTGCCC	qRT-PCR of OsAOS2
P66	CGGAGGTTGAAGCTTTGGTG
P67	GTACGCTGGGTTCACAGCTC	qRT-PCR of OsLOX1
P68	TCAGATGGATGTGCTGTTGG
P69	ATGGCCGGAACAAGGATAG	qRT-PCR of OsLOX2
P70	TCAGATGGATGTGCTGTTGG
P71	ACACGGGTAGGAGTAACAATCC	qRT-PCR of OsbZIP52
P72	GCATCCCCATCCATCCGATT
P73	TCCAGCATGCAGGGAACAG	qRT-PCR of OsMYB61
P74	CGTATCTCTGAAGAAACATTGTGC
P75	CGGGAACAATGATCAGTAT	qRT-PCR of OsWRKY10
P76	CGCCGAGCACCGGTAGTAA
P77	ATGGCTTTGATCGGAGTTAGGC	qRT-PCR of OsWRKY28
P78	GCAACGAATTATCGTACGTTTTGC
Note: a BamHI site in bold. b XbaI site in bold. c SacI site in bold. d NotI site in bold. e NdeI site in bold.
